# Supplementary material for: Mechanistic insights into hydroacylation with non-chelating aldehydes
Source: Chem Sci. 2014 Sep 22;6(1):174–80. doi: 10.1039/c4sc02026j (PMC4285142; doi:10.1039/c4sc02026j)
Supplement: Supplementary file 2 [file SC-006-C4SC02026J-s002.cif]

# Electronic Supplementary Material (ESI) for Chemical Science.
# This journal is © The Royal Society of Chemistry 2014

#######################################################################
#
#                 Cambridge Crystallographic Data Centre
#                                CCDC 
# 
#######################################################################
# 
#  This CIF contains data from an original supplementary publication
#  deposited with the CCDC, and may include chemical, crystal,
#  experimental, refinement, atomic coordinates,
#  anisotropic displacement parameters and molecular geometry data,
#  as required by the journal to which it was submitted.
#
#  This CIF is provided on the understanding that it is used for bona
#  fide research purposes only. It may contain copyright material
#  of the CCDC or of third parties, and may not be copied or further
#  disseminated in any form, whether machine-readable or not,
#  except for the purpose of generating routine backup copies
#  on your local computer system.
# 
#  For further information on the CCDC, data deposition and
#  data retrieval see:
#                         www.ccdc.cam.ac.uk
#
#  Bona fide researchers may freely download Mercury and enCIFer
#  from this site to visualise CIF-encoded structures and 
#  to carry out CIF format checking respectively.
#
data_vmd13

_audit_creation_method           SHELXL-2013
_chemical_name_systematic        
; 
 ? 
;
_chemical_name_common            ?
_chemical_melting_point          ?
_chemical_formula_moiety         ?
_chemical_formula_sum            'C32 H44 K N2 O13 Rh'
_chemical_formula_weight         806.70

loop_
_atom_type_symbol
_atom_type_description
_atom_type_scat_dispersion_real
_atom_type_scat_dispersion_imag
_atom_type_scat_source
C C 0.0033 0.0016 'International Tables Vol C Tables 4.2.6.8 and 6.1.1.4'
H H 0.0000 0.0000 'International Tables Vol C Tables 4.2.6.8 and 6.1.1.4'
N N 0.0061 0.0033 'International Tables Vol C Tables 4.2.6.8 and 6.1.1.4'
O O 0.0106 0.0060 'International Tables Vol C Tables 4.2.6.8 and 6.1.1.4'
K K 0.2009 0.2494 'International Tables Vol C Tables 4.2.6.8 and 6.1.1.4'
Rh Rh -1.1178 0.9187 'International Tables Vol C Tables 4.2.6.8 and 6.1.1.4'

_space_group_crystal_system      monoclinic
_space_group_IT_number           9
_space_group_name_H-M_alt        'C c'
_space_group_name_Hall           'C -2yc'

_shelx_space_group_comment       
; 
The symmetry employed for this shelxl refinement is uniquely defined 
by the following loop, which should always be used as a source of 
symmetry information in preference to the above space-group names. 
They are only intended as comments. 
;

loop_
_space_group_symop_operation_xyz
'x, y, z'
'x, -y, z+1/2'
'x+1/2, y+1/2, z'
'x+1/2, -y+1/2, z+1/2'

_cell_length_a                   13.6052(6)
_cell_length_b                   19.6523(9)
_cell_length_c                   14.3113(7)
_cell_angle_alpha                90
_cell_angle_beta                 105.5588(5)
_cell_angle_gamma                90
_cell_volume                     3686.2(3)
_cell_formula_units_Z            4
_cell_measurement_temperature    88(2)
_cell_measurement_reflns_used    9889
_cell_measurement_theta_min      2.55
_cell_measurement_theta_max      28.83

_exptl_crystal_description       irregular
_exptl_crystal_colour            yellow
_exptl_crystal_density_meas      not_measured
_exptl_crystal_density_method    not_measured
_exptl_crystal_density_diffrn    1.454
_exptl_crystal_F_000             1672
_exptl_transmission_factor_min   ?
_exptl_transmission_factor_max   ?
_exptl_crystal_size_max          0.315
_exptl_crystal_size_mid          0.175
_exptl_crystal_size_min          0.144
_exptl_absorpt_coefficient_mu    0.640
_shelx_estimated_absorpt_T_min   0.824
_shelx_estimated_absorpt_T_max   0.913
_exptl_absorpt_correction_type   numerical
_exptl_absorpt_correction_T_min  0.8741
_exptl_absorpt_correction_T_max  0.9581
_exptl_absorpt_process_details   'Bruker SADABS 2008/1'

_exptl_special_details           
; 
 ? 
;

_diffrn_ambient_temperature      88(2)
_diffrn_radiation_wavelength     0.71073
_diffrn_radiation_type           MoK\a
_diffrn_source                   'fine-focus sealed tube'
_diffrn_measurement_device_type  'Bruker SMART APEX II CCD'
_diffrn_measurement_method       '\f and \w scans'
_diffrn_detector_area_resol_mean ?
_diffrn_reflns_number            20977
_diffrn_reflns_av_unetI/netI     0.0212
_diffrn_reflns_av_R_equivalents  0.0170
_diffrn_reflns_limit_h_min       -17
_diffrn_reflns_limit_h_max       17
_diffrn_reflns_limit_k_min       -25
_diffrn_reflns_limit_k_max       25
_diffrn_reflns_limit_l_min       -18
_diffrn_reflns_limit_l_max       18
_diffrn_reflns_theta_min         1.868
_diffrn_reflns_theta_max         27.103
_diffrn_reflns_theta_full        25.242
_diffrn_measured_fraction_theta_max 1.000
_diffrn_measured_fraction_theta_full 0.999
_diffrn_reflns_Laue_measured_fraction_max 1.000
_diffrn_reflns_Laue_measured_fraction_full 0.999
_diffrn_reflns_point_group_measured_fraction_max 1.000
_diffrn_reflns_point_group_measured_fraction_full 1.000
_reflns_number_total             8111
_reflns_number_gt                7920
_reflns_threshold_expression     'I > 2\s(I)'
_reflns_Friedel_coverage         0.997
_reflns_Friedel_fraction_max     1.000
_reflns_Friedel_fraction_full    1.000

_reflns_special_details          
; 
 Reflections were merged by SHELXL according to the crystal 
 class for the calculation of statistics and refinement. 
  
 _reflns_Friedel_fraction is defined as the number of unique 
 Friedel pairs measured divided by the number that would be 
 possible theoretically, ignoring centric projections and 
 systematic absences. 
;

_computing_data_collection       'Bruker APEX2 2013.6-2, 2013'
_computing_cell_refinement       'Bruker SAINT 8.32b, 2013'
_computing_data_reduction        'Bruker SAINT 8.32b, 2013'
_computing_structure_solution    'Bruker SHELXTL 2013/1'
_computing_structure_refinement  'SHELXL-2013 (Sheldrick, 2013)'
_computing_molecular_graphics    'Bruker SHELXTL'
_computing_publication_material  'Bruker SHELXTL'

_refine_special_details          
; 
 Refined as a 2-component inversion twin. 
;
_refine_ls_structure_factor_coef Fsqd
_refine_ls_matrix_type           full
_refine_ls_weighting_scheme      calc
_refine_ls_weighting_details     
'w=1/[\s^2^(Fo^2^)+(0.0365P)^2^+4.1212P] where P=(Fo^2^+2Fc^2^)/3'
_atom_sites_solution_primary     direct
_atom_sites_solution_secondary   difmap
_atom_sites_solution_hydrogens   geom
_refine_ls_hydrogen_treatment    constr
_refine_ls_extinction_method     none
_refine_ls_extinction_coef       ?
_refine_ls_abs_structure_details 
; 
 Refined as an inversion twin. 
;
_refine_ls_abs_structure_Flack   0.51(3)
_chemical_absolute_configuration unk
_refine_ls_number_reflns         8111
_refine_ls_number_parameters     423
_refine_ls_number_restraints     2
_refine_ls_R_factor_all          0.0267
_refine_ls_R_factor_gt           0.0258
_refine_ls_wR_factor_ref         0.0658
_refine_ls_wR_factor_gt          0.0650
_refine_ls_goodness_of_fit_ref   1.067
_refine_ls_restrained_S_all      1.066
_refine_ls_shift/su_max          0.001
_refine_ls_shift/su_mean         0.000

loop_
_atom_site_label
_atom_site_type_symbol
_atom_site_fract_x
_atom_site_fract_y
_atom_site_fract_z
_atom_site_U_iso_or_equiv
_atom_site_adp_type
_atom_site_occupancy
_atom_site_site_symmetry_order
_atom_site_calc_flag
_atom_site_refinement_flags_posn
_atom_site_refinement_flags_adp
_atom_site_refinement_flags_occupancy
_atom_site_disorder_assembly
_atom_site_disorder_group
Rh1 Rh 0.99690(2) 1.13318(2) 0.24958(2) 0.01427(7) Uani 1 1 d . . . . .
K1 K 0.98321(6) 0.93829(4) 0.23318(5) 0.01865(18) Uani 1 1 d . . . . .
O1 O 0.8857(2) 1.06049(17) 0.2094(2) 0.0205(6) Uani 1 1 d . . . . .
O2 O 1.0996(2) 1.05405(16) 0.2853(2) 0.0175(6) Uani 1 1 d . . . . .
O3 O 0.4461(3) 1.1221(2) -0.0464(4) 0.0688(14) Uani 1 1 d . . . . .
O4 O 0.5040(2) 1.2250(2) -0.0139(3) 0.0442(9) Uani 1 1 d . . . . .
O5 O 1.5323(3) 1.0853(2) 0.5691(3) 0.0513(10) Uani 1 1 d . . . . .
O6 O 1.4850(2) 1.19120(18) 0.5518(3) 0.0417(8) Uani 1 1 d . . . . .
O7 O 0.8999(2) 0.90641(17) 0.3860(2) 0.0363(7) Uani 1 1 d . . . . .
O8 O 1.0777(3) 0.83970(17) 0.3753(2) 0.0388(7) Uani 1 1 d . . . . .
O9 O 1.1769(2) 0.88620(16) 0.2399(3) 0.0362(7) Uani 1 1 d . . . . .
O10 O 1.0628(2) 0.96643(17) 0.0798(2) 0.0358(7) Uani 1 1 d . . . . .
O11 O 0.8838(3) 0.88679(17) 0.0440(2) 0.0358(7) Uani 1 1 d . . . . .
O12 O 0.7888(3) 0.87687(16) 0.1924(2) 0.0342(7) Uani 1 1 d . . . . .
N1 N 0.5150(3) 1.1626(3) -0.0088(3) 0.0405(10) Uani 1 1 d . . . . .
N2 N 1.4688(3) 1.1296(2) 0.5351(3) 0.0336(9) Uani 1 1 d . . . . .
C1 C 0.9036(3) 1.2096(2) 0.2800(4) 0.0274(10) Uani 1 1 d . . . . .
H1A H 0.8537 1.1955 0.3154 0.033 Uiso 1 1 calc R U . . .
H1B H 0.9369 1.2537 0.3023 0.033 Uiso 1 1 calc R U . . .
C2 C 0.8756(3) 1.1985(2) 0.1806(4) 0.0226(10) Uani 1 1 d . . . . .
H2A H 0.8917 1.2355 0.1390 0.027 Uiso 1 1 calc R U . . .
C3 C 0.7863(3) 1.1543(3) 0.1359(3) 0.0193(8) Uani 1 1 d . . . . .
C4 C 0.7968(3) 1.0839(2) 0.1570(3) 0.0182(8) Uani 1 1 d . . . . .
C5 C 0.7136(4) 1.0399(2) 0.1192(4) 0.0281(11) Uani 1 1 d . . . . .
H5A H 0.7200 0.9926 0.1332 0.034 Uiso 1 1 calc R U . . .
C6 C 0.6235(3) 1.0655(3) 0.0620(4) 0.0329(11) Uani 1 1 d . . . . .
H6A H 0.5683 1.0358 0.0345 0.039 Uiso 1 1 calc R U . . .
C7 C 0.6135(4) 1.1348(2) 0.0446(4) 0.0279(11) Uani 1 1 d . . . . .
C8 C 0.6935(3) 1.1798(2) 0.0806(3) 0.0230(9) Uani 1 1 d . . . . .
H8A H 0.6850 1.2272 0.0676 0.028 Uiso 1 1 calc R U . . .
C9 C 1.1041(3) 1.2027(2) 0.2254(4) 0.0279(10) Uani 1 1 d . . . . .
H9A H 1.1540 1.1849 0.1923 0.033 Uiso 1 1 calc R U . . .
H9B H 1.0781 1.2486 0.2029 0.033 Uiso 1 1 calc R U . . .
C10 C 1.1257(3) 1.1905(2) 0.3262(3) 0.0198(9) Uani 1 1 d . . . . .
H10A H 1.1135 1.2286 0.3679 0.024 Uiso 1 1 calc R U . . .
C11 C 1.2066(3) 1.1407(2) 0.3710(3) 0.0173(9) Uani 1 1 d . . . . .
C12 C 1.1882(3) 1.0716(2) 0.3424(3) 0.0167(8) Uani 1 1 d . . . . .
C13 C 1.2654(3) 1.0227(2) 0.3785(3) 0.0210(8) Uani 1 1 d . . . . .
H13A H 1.2545 0.9766 0.3587 0.025 Uiso 1 1 calc R U . . .
C14 C 1.3563(3) 1.0419(2) 0.4422(3) 0.0255(9) Uani 1 1 d . . . . .
H14A H 1.4079 1.0090 0.4667 0.031 Uiso 1 1 calc R U . . .
C15 C 1.3719(3) 1.1087(2) 0.4703(3) 0.0217(8) Uani 1 1 d . . . . .
C16 C 1.2975(3) 1.1591(2) 0.4358(3) 0.0212(8) Uani 1 1 d . . . . .
H16A H 1.3096 1.2050 0.4568 0.025 Uiso 1 1 calc R U . . .
C17 C 0.9418(5) 0.8517(3) 0.4502(4) 0.0498(13) Uani 1 1 d . . . . .
H17A H 0.9122 0.8079 0.4218 0.060 Uiso 1 1 calc R U . . .
H17B H 0.9253 0.8580 0.5129 0.060 Uiso 1 1 calc R U . . .
C18 C 1.0556(5) 0.8511(3) 0.4656(4) 0.0477(13) Uani 1 1 d . . . . .
H18A H 1.0848 0.8952 0.4931 0.057 Uiso 1 1 calc R U . . .
H18B H 1.0865 0.8147 0.5120 0.057 Uiso 1 1 calc R U . . .
C19 C 1.1844(4) 0.8280(3) 0.3855(5) 0.0533(16) Uani 1 1 d . . . . .
H19A H 1.2056 0.7850 0.4214 0.064 Uiso 1 1 calc R U . . .
H19B H 1.2249 0.8655 0.4231 0.064 Uiso 1 1 calc R U . . .
C20 C 1.2045(4) 0.8236(3) 0.2894(5) 0.0523(14) Uani 1 1 d . . . . .
H20A H 1.2778 0.8143 0.2971 0.063 Uiso 1 1 calc R U . . .
H20B H 1.1644 0.7860 0.2515 0.063 Uiso 1 1 calc R U . . .
C21 C 1.2038(5) 0.8917(3) 0.1505(5) 0.0462(15) Uani 1 1 d . . . . .
H21A H 1.1701 0.8552 0.1056 0.055 Uiso 1 1 calc R U . . .
H21B H 1.2785 0.8867 0.1621 0.055 Uiso 1 1 calc R U . . .
C22 C 1.1708(4) 0.9595(3) 0.1066(4) 0.0435(12) Uani 1 1 d . . . . .
H22A H 1.2013 0.9956 0.1538 0.052 Uiso 1 1 calc R U . . .
H22B H 1.1962 0.9657 0.0486 0.052 Uiso 1 1 calc R U . . .
C23 C 1.0152(4) 0.9388(3) -0.0124(4) 0.0452(12) Uani 1 1 d . . . . .
H23A H 1.0426 0.8928 -0.0182 0.054 Uiso 1 1 calc R U . . .
H23B H 1.0290 0.9679 -0.0639 0.054 Uiso 1 1 calc R U . . .
C24 C 0.9015(4) 0.9349(3) -0.0235(3) 0.0372(10) Uani 1 1 d . . . . .
H24A H 0.8754 0.9801 -0.0112 0.045 Uiso 1 1 calc R U . . .
H24B H 0.8656 0.9209 -0.0904 0.045 Uiso 1 1 calc R U . . .
C25 C 0.7804(4) 0.8692(3) 0.0255(4) 0.0402(11) Uani 1 1 d . . . . .
H25A H 0.7604 0.8398 -0.0327 0.048 Uiso 1 1 calc R U . . .
H25B H 0.7378 0.9108 0.0128 0.048 Uiso 1 1 calc R U . . .
C26 C 0.7628(4) 0.8318(2) 0.1121(4) 0.0378(11) Uani 1 1 d . . . . .
H26A H 0.6904 0.8179 0.0989 0.045 Uiso 1 1 calc R U . . .
H26B H 0.8059 0.7905 0.1258 0.045 Uiso 1 1 calc R U . . .
C27 C 0.7518(4) 0.8559(3) 0.2695(4) 0.0409(11) Uani 1 1 d . . . . .
H27A H 0.7760 0.8093 0.2898 0.049 Uiso 1 1 calc R U . . .
H27B H 0.6763 0.8555 0.2497 0.049 Uiso 1 1 calc R U . . .
C28 C 0.7904(5) 0.9054(3) 0.3533(4) 0.0439(14) Uani 1 1 d . . . . .
H28A H 0.7653 0.9516 0.3323 0.053 Uiso 1 1 calc R U . . .
H28B H 0.7626 0.8921 0.4079 0.053 Uiso 1 1 calc R U . . .
O13 O 1.5493(7) 1.1462(6) 0.3394(7) 0.113(3) Uiso 0.729(11) 1 d G . P A 1
C29 C 1.4781(9) 1.1761(5) 0.2516(8) 0.085(2) Uiso 0.729(11) 1 d G . P A 1
H29A H 1.4416 1.2157 0.2689 0.102 Uiso 0.729(11) 1 calc R U P A 1
H29B H 1.5153 1.1908 0.2043 0.102 Uiso 0.729(11) 1 calc R U P A 1
C30 C 1.4118(10) 1.1244(6) 0.2146(10) 0.085(2) Uiso 0.729(11) 1 d . . P A 1
H30A H 1.3834 1.1307 0.1438 0.102 Uiso 0.729(11) 1 calc R U P A 1
H30B H 1.3545 1.1247 0.2451 0.102 Uiso 0.729(11) 1 calc R U P A 1
C31 C 1.4683(9) 1.0562(6) 0.2346(9) 0.085(2) Uiso 0.729(11) 1 d . . P A 1
H31A H 1.4256 1.0215 0.2550 0.102 Uiso 0.729(11) 1 calc R U P A 1
H31B H 1.4859 1.0397 0.1757 0.102 Uiso 0.729(11) 1 calc R U P A 1
C32 C 1.5607(9) 1.0695(7) 0.3123(10) 0.085(2) Uiso 0.729(11) 1 d . . P A 1
H32A H 1.6226 1.0627 0.2894 0.102 Uiso 0.729(11) 1 calc R U P A 1
H32B H 1.5645 1.0394 0.3686 0.102 Uiso 0.729(11) 1 calc R U P A 1
O14 O 1.554(2) 1.1036(17) 0.361(2) 0.113(3) Uiso 0.271(11) 1 d . . P A 2
C33 C 1.543(4) 1.147(2) 0.271(4) 0.116(8) Uiso 0.271(11) 1 d . . P A 2
H33A H 1.6023 1.1464 0.2437 0.140 Uiso 0.271(11) 1 calc R U P A 2
H33B H 1.5180 1.1938 0.2762 0.140 Uiso 0.271(11) 1 calc R U P A 2
C34 C 1.4340(15) 1.0797(7) 0.2120(13) 0.116(8) Uiso 0.271(11) 1 d G . P A 2
H34A H 1.3720 1.0892 0.2336 0.140 Uiso 0.271(11) 1 calc R U P A 2
H34B H 1.4160 1.0833 0.1404 0.140 Uiso 0.271(11) 1 calc R U P A 2
C35 C 1.473(2) 1.0089(5) 0.2434(18) 0.116(8) Uiso 0.271(11) 1 d G . P A 2
H35A H 1.4909 0.9843 0.1898 0.140 Uiso 0.271(11) 1 calc R U P A 2
H35B H 1.4216 0.9822 0.2652 0.140 Uiso 0.271(11) 1 calc R U P A 2
C36 C 1.5671(18) 1.0216(6) 0.3266(16) 0.116(8) Uiso 0.271(11) 1 d G . P A 2
H36A H 1.6300 1.0161 0.3052 0.140 Uiso 0.271(11) 1 calc R U P A 2
H36B H 1.5696 0.9897 0.3808 0.140 Uiso 0.271(11) 1 calc R U P A 2

loop_
_atom_site_aniso_label
_atom_site_aniso_U_11
_atom_site_aniso_U_22
_atom_site_aniso_U_33
_atom_site_aniso_U_23
_atom_site_aniso_U_13
_atom_site_aniso_U_12
Rh1 0.01086(11) 0.01300(11) 0.01650(11) -0.00137(12) -0.00056(7) 0.00073(12)
K1 0.0184(4) 0.0152(3) 0.0233(5) -0.0007(3) 0.0070(4) -0.0008(3)
O1 0.0144(14) 0.0169(14) 0.0277(16) -0.0005(13) 0.0013(12) -0.0001(12)
O2 0.0128(13) 0.0152(13) 0.0219(14) 0.0006(12) 0.0002(11) 0.0015(11)
O3 0.022(2) 0.069(3) 0.092(3) 0.024(3) -0.025(2) -0.0147(19)
O4 0.0230(16) 0.049(2) 0.052(2) 0.0208(17) -0.0048(15) 0.0050(15)
O5 0.0250(16) 0.046(2) 0.062(2) -0.0119(18) -0.0256(16) 0.0149(15)
O6 0.0260(16) 0.0379(18) 0.048(2) -0.0223(16) -0.0123(14) 0.0068(14)
O7 0.0362(17) 0.0417(18) 0.0328(16) 0.0020(14) 0.0123(13) -0.0076(14)
O8 0.0399(18) 0.0337(17) 0.0398(18) 0.0086(14) 0.0056(14) 0.0023(14)
O9 0.0316(16) 0.0324(16) 0.0468(19) -0.0025(15) 0.0145(14) 0.0094(13)
O10 0.0356(17) 0.0462(19) 0.0280(15) -0.0042(13) 0.0127(13) -0.0025(14)
O11 0.0356(17) 0.0368(16) 0.0339(16) -0.0041(13) 0.0073(13) -0.0031(14)
O12 0.0349(17) 0.0326(17) 0.0351(18) -0.0060(13) 0.0092(14) -0.0151(13)
N1 0.0162(18) 0.055(3) 0.043(2) 0.013(2) -0.0056(16) -0.0038(18)
N2 0.0196(19) 0.040(2) 0.033(2) -0.0152(16) -0.0079(15) 0.0076(15)
C1 0.018(2) 0.023(2) 0.035(2) -0.0084(18) -0.0026(17) 0.0107(16)
C2 0.0111(19) 0.017(2) 0.033(2) 0.0016(17) -0.0052(16) -0.0005(15)
C3 0.016(2) 0.023(2) 0.0170(19) 0.0002(17) 0.0024(16) 0.0027(17)
C4 0.0077(16) 0.027(2) 0.0198(18) -0.0003(16) 0.0026(14) -0.0006(15)
C5 0.022(2) 0.022(2) 0.038(2) 0.0007(17) 0.0041(18) -0.0053(16)
C6 0.0154(19) 0.039(3) 0.038(2) 0.002(2) -0.0036(17) -0.0127(19)
C7 0.017(2) 0.034(3) 0.028(2) 0.0063(17) -0.0020(16) -0.0018(16)
C8 0.0193(19) 0.028(2) 0.0216(19) 0.0044(16) 0.0045(15) 0.0021(16)
C9 0.0146(19) 0.025(2) 0.038(2) 0.0099(18) -0.0049(17) -0.0072(16)
C10 0.013(2) 0.015(2) 0.025(2) -0.0020(16) -0.0036(16) -0.0018(15)
C11 0.0118(19) 0.021(2) 0.0170(19) -0.0012(14) -0.0005(15) 0.0061(14)
C12 0.0159(18) 0.0168(19) 0.0167(18) -0.0001(14) 0.0035(15) -0.0002(14)
C13 0.0154(18) 0.0212(19) 0.0237(19) -0.0011(16) 0.0005(15) 0.0040(15)
C14 0.0192(19) 0.031(2) 0.0240(19) -0.0011(16) 0.0012(15) 0.0095(16)
C15 0.0116(18) 0.030(2) 0.0193(18) -0.0042(17) -0.0032(14) 0.0054(16)
C16 0.0162(18) 0.023(2) 0.0210(18) -0.0065(15) -0.0006(14) 0.0007(15)
C17 0.058(3) 0.058(3) 0.038(3) 0.021(2) 0.020(2) -0.004(3)
C18 0.056(3) 0.049(3) 0.032(3) 0.010(2) 0.000(2) 0.001(3)
C19 0.041(3) 0.039(3) 0.070(4) 0.024(3) -0.003(3) 0.011(2)
C20 0.043(3) 0.027(2) 0.089(4) -0.001(3) 0.021(3) 0.017(2)
C21 0.041(3) 0.053(3) 0.051(3) -0.011(3) 0.024(3) 0.010(3)
C22 0.035(3) 0.065(3) 0.036(2) -0.006(2) 0.019(2) -0.006(2)
C23 0.051(3) 0.058(3) 0.030(2) -0.008(2) 0.017(2) -0.008(2)
C24 0.042(3) 0.044(3) 0.024(2) -0.0020(19) 0.0057(18) -0.006(2)
C25 0.040(3) 0.041(3) 0.035(2) -0.0123(19) 0.000(2) -0.0108(19)
C26 0.032(3) 0.030(2) 0.046(3) -0.010(2) 0.002(2) -0.013(2)
C27 0.034(3) 0.041(2) 0.050(3) 0.002(2) 0.016(2) -0.017(2)
C28 0.037(3) 0.057(4) 0.044(3) -0.004(3) 0.022(2) -0.008(2)

_geom_special_details            
; 
 All esds (except the esd in the dihedral angle between two l.s. planes) 
 are estimated using the full covariance matrix.  The cell esds are taken 
 into account individually in the estimation of esds in distances, angles 
 and torsion angles; correlations between esds in cell parameters are only 
 used when they are defined by crystal symmetry.  An approximate (isotropic) 
 treatment of cell esds is used for estimating esds involving l.s. planes. 
;

loop_
_geom_bond_atom_site_label_1
_geom_bond_atom_site_label_2
_geom_bond_distance
_geom_bond_site_symmetry_2
_geom_bond_publ_flag
Rh1 O1 2.048(3) . ?
Rh1 O2 2.061(3) . ?
Rh1 C1 2.087(4) . ?
Rh1 C9 2.094(5) . ?
Rh1 C2 2.115(4) . ?
Rh1 C10 2.124(4) . ?
Rh1 K1 3.8389(7) . ?
K1 O1 2.721(3) . ?
K1 O10 2.752(3) . ?
K1 O2 2.758(3) . ?
K1 O7 2.791(3) . ?
K1 O9 2.804(3) . ?
K1 O12 2.822(3) . ?
K1 O8 2.853(3) . ?
K1 O11 2.867(3) . ?
K1 C22 3.528(5) . ?
O1 C4 1.323(5) . ?
O2 C12 1.308(5) . ?
O3 N1 1.237(6) . ?
O4 N1 1.235(6) . ?
O5 N2 1.231(5) . ?
O6 N2 1.241(5) . ?
O7 C17 1.429(6) . ?
O7 C28 1.437(7) . ?
O8 C18 1.421(6) . ?
O8 C19 1.437(6) . ?
O9 C20 1.418(6) . ?
O9 C21 1.427(7) . ?
O10 C23 1.412(6) . ?
O10 C22 1.421(6) . ?
O11 C25 1.403(6) . ?
O11 C24 1.419(6) . ?
O12 C27 1.392(6) . ?
O12 C26 1.419(6) . ?
N1 C7 1.459(6) . ?
N2 C15 1.454(5) . ?
C1 C2 1.388(7) . ?
C2 C3 1.492(6) . ?
C3 C8 1.391(6) . ?
C3 C4 1.415(7) . ?
C4 C5 1.411(6) . ?
C5 C6 1.374(7) . ?
C6 C7 1.384(7) . ?
C7 C8 1.390(6) . ?
C9 C10 1.414(7) . ?
C10 C11 1.484(6) . ?
C11 C16 1.380(6) . ?
C11 C12 1.420(6) . ?
C12 C13 1.415(6) . ?
C13 C14 1.378(6) . ?
C14 C15 1.373(6) . ?
C15 C16 1.408(6) . ?
C17 C18 1.505(8) . ?
C19 C20 1.475(9) . ?
C21 C22 1.489(8) . ?
C23 C24 1.514(7) . ?
C25 C26 1.513(7) . ?
C27 C28 1.523(8) . ?
O13 C29 1.4870 . ?
O13 C32 1.574(16) . ?
C29 C30 1.368(15) . ?
C30 C31 1.533(16) . ?
C31 C32 1.461(16) . ?
O14 C33 1.52(5) . ?
O14 C36 1.71(3) . ?
C33 C34 1.99(5) . ?
C34 C35 1.5146 . ?
C35 C36 1.5169 . ?

loop_
_geom_angle_atom_site_label_1
_geom_angle_atom_site_label_2
_geom_angle_atom_site_label_3
_geom_angle
_geom_angle_site_symmetry_1
_geom_angle_site_symmetry_3
_geom_angle_publ_flag
O1 Rh1 O2 86.78(9) . . ?
O1 Rh1 C1 96.63(17) . . ?
O2 Rh1 C1 154.32(16) . . ?
O1 Rh1 C9 154.62(17) . . ?
O2 Rh1 C9 94.47(16) . . ?
C1 Rh1 C9 93.13(17) . . ?
O1 Rh1 C2 82.36(16) . . ?
O2 Rh1 C2 165.00(14) . . ?
C1 Rh1 C2 38.56(19) . . ?
C9 Rh1 C2 90.99(18) . . ?
O1 Rh1 C10 163.74(14) . . ?
O2 Rh1 C10 82.04(14) . . ?
C1 Rh1 C10 88.56(18) . . ?
C9 Rh1 C10 39.17(18) . . ?
C2 Rh1 C10 110.60(14) . . ?
O1 Rh1 K1 42.84(9) . . ?
O2 Rh1 K1 44.01(8) . . ?
C1 Rh1 K1 135.12(15) . . ?
C9 Rh1 K1 131.72(15) . . ?
C2 Rh1 K1 123.92(12) . . ?
C10 Rh1 K1 125.47(12) . . ?
O1 K1 O10 90.34(10) . . ?
O1 K1 O2 62.02(6) . . ?
O10 K1 O2 74.33(9) . . ?
O1 K1 O7 90.54(10) . . ?
O10 K1 O7 178.37(10) . . ?
O2 K1 O7 107.30(9) . . ?
O1 K1 O9 138.48(10) . . ?
O10 K1 O9 62.19(10) . . ?
O2 K1 O9 79.98(10) . . ?
O7 K1 O9 117.80(10) . . ?
O1 K1 O12 87.32(10) . . ?
O10 K1 O12 117.95(10) . . ?
O2 K1 O12 147.87(10) . . ?
O7 K1 O12 60.72(10) . . ?
O9 K1 O12 132.13(10) . . ?
O1 K1 O8 143.13(10) . . ?
O10 K1 O8 120.43(10) . . ?
O2 K1 O8 104.54(9) . . ?
O7 K1 O8 59.27(10) . . ?
O9 K1 O8 59.20(10) . . ?
O12 K1 O8 94.30(10) . . ?
O1 K1 O11 95.89(10) . . ?
O10 K1 O11 60.31(10) . . ?
O2 K1 O11 129.64(10) . . ?
O7 K1 O11 118.22(10) . . ?
O9 K1 O11 96.01(10) . . ?
O12 K1 O11 58.34(10) . . ?
O8 K1 O11 116.22(10) . . ?
O1 K1 C22 103.12(12) . . ?
O10 K1 C22 22.04(11) . . ?
O2 K1 C22 66.40(11) . . ?
O7 K1 C22 158.51(12) . . ?
O9 K1 C22 42.13(12) . . ?
O12 K1 C22 135.35(11) . . ?
O8 K1 C22 101.33(12) . . ?
O11 K1 C22 77.30(11) . . ?
O1 K1 Rh1 30.79(7) . . ?
O10 K1 Rh1 79.94(7) . . ?
O2 K1 Rh1 31.29(6) . . ?
O7 K1 Rh1 101.49(7) . . ?
O9 K1 Rh1 109.42(7) . . ?
O12 K1 Rh1 117.83(7) . . ?
O8 K1 Rh1 128.96(7) . . ?
O11 K1 Rh1 114.38(7) . . ?
C22 K1 Rh1 83.31(9) . . ?
C4 O1 Rh1 114.3(3) . . ?
C4 O1 K1 135.9(3) . . ?
Rh1 O1 K1 106.37(12) . . ?
C12 O2 Rh1 113.9(3) . . ?
C12 O2 K1 138.8(3) . . ?
Rh1 O2 K1 104.70(11) . . ?
C17 O7 C28 113.4(4) . . ?
C17 O7 K1 119.8(3) . . ?
C28 O7 K1 110.6(3) . . ?
C18 O8 C19 112.8(4) . . ?
C18 O8 K1 112.1(3) . . ?
C19 O8 K1 115.5(3) . . ?
C20 O9 C21 114.6(4) . . ?
C20 O9 K1 117.0(3) . . ?
C21 O9 K1 114.0(3) . . ?
C23 O10 C22 113.4(4) . . ?
C23 O10 K1 119.2(3) . . ?
C22 O10 K1 111.3(3) . . ?
C25 O11 C24 112.4(4) . . ?
C25 O11 K1 117.4(3) . . ?
C24 O11 K1 106.5(3) . . ?
C27 O12 C26 113.1(3) . . ?
C27 O12 K1 118.7(3) . . ?
C26 O12 K1 116.8(3) . . ?
O4 N1 O3 123.1(4) . . ?
O4 N1 C7 118.9(4) . . ?
O3 N1 C7 118.0(5) . . ?
O5 N2 O6 123.0(4) . . ?
O5 N2 C15 118.1(4) . . ?
O6 N2 C15 118.8(4) . . ?
C2 C1 Rh1 71.8(3) . . ?
C1 C2 C3 119.9(5) . . ?
C1 C2 Rh1 69.6(3) . . ?
C3 C2 Rh1 106.9(3) . . ?
C8 C3 C4 119.9(4) . . ?
C8 C3 C2 123.0(4) . . ?
C4 C3 C2 117.0(4) . . ?
O1 C4 C5 121.5(4) . . ?
O1 C4 C3 119.0(4) . . ?
C5 C4 C3 119.4(4) . . ?
C6 C5 C4 120.0(4) . . ?
C5 C6 C7 119.8(4) . . ?
C6 C7 C8 122.0(4) . . ?
C6 C7 N1 119.7(4) . . ?
C8 C7 N1 118.3(4) . . ?
C7 C8 C3 118.8(4) . . ?
C10 C9 Rh1 71.6(3) . . ?
C9 C10 C11 118.7(4) . . ?
C9 C10 Rh1 69.3(2) . . ?
C11 C10 Rh1 106.7(3) . . ?
C16 C11 C12 120.2(4) . . ?
C16 C11 C10 122.9(4) . . ?
C12 C11 C10 116.9(4) . . ?
O2 C12 C13 121.2(4) . . ?
O2 C12 C11 119.7(4) . . ?
C13 C12 C11 119.1(4) . . ?
C14 C13 C12 120.2(4) . . ?
C15 C14 C13 119.7(4) . . ?
C14 C15 C16 122.0(4) . . ?
C14 C15 N2 120.0(4) . . ?
C16 C15 N2 117.9(4) . . ?
C11 C16 C15 118.7(4) . . ?
O7 C17 C18 108.5(4) . . ?
O8 C18 C17 109.2(4) . . ?
O8 C19 C20 110.5(5) . . ?
O9 C20 C19 109.0(4) . . ?
O9 C21 C22 108.9(4) . . ?
O10 C22 C21 111.9(4) . . ?
O10 C22 K1 46.61(19) . . ?
C21 C22 K1 81.7(3) . . ?
O10 C23 C24 108.5(4) . . ?
O11 C24 C23 108.5(4) . . ?
O11 C25 C26 109.6(4) . . ?
O12 C26 C25 107.5(4) . . ?
O12 C27 C28 108.3(4) . . ?
O7 C28 C27 112.0(5) . . ?
C29 O13 C32 104.8(7) . . ?
C30 C29 O13 104.2(8) . . ?
C29 C30 C31 109.3(10) . . ?
C32 C31 C30 105.8(11) . . ?
C31 C32 O13 103.7(10) . . ?
C33 O14 C36 106(3) . . ?
O14 C33 C34 83(2) . . ?
C35 C34 C33 108.8(13) . . ?
C34 C35 C36 103.7 . . ?
C35 C36 O14 104.6(11) . . ?

_refine_diff_density_max         0.550
_refine_diff_density_min         -0.336
_refine_diff_density_rms         0.064

_shelxl_version_number           2013-3

_shelx_res_file                  
; 
TITL vmd13 in Cc 
CELL 0.71073  13.6052  19.6523  14.3113  90.000 105.5588  90.000 
ZERR    4.00   0.0006   0.0009   0.0007   0.000   0.0005   0.000 
LATT -7 
SYMM X, -Y, 0.5+Z 
SFAC C H N O K RH 
UNIT 128 176 8 52 4 4 
TEMP -185.000 
SIZE 0.144 0.175 0.315 
  
twin 
L.S. 12 
acta 
  
shel 100 0.78 
omit -2 0 2 
omit 2 0 -2 
  
eadp c29 > c32 
eadp c33 > c36 
eadp o13 o14 
  
WGHT    0.036500    4.121200 
BASF   0.51038 
FVAR       0.04768   0.72938 
RH1   6    0.996903    1.133185    0.249584    11.00000    0.01086    0.01300 = 
         0.01650   -0.00137   -0.00056    0.00073 
K1    5    0.983213    0.938286    0.233178    11.00000    0.01836    0.01516 = 
         0.02325   -0.00069    0.00700   -0.00084 
O1    4    0.885695    1.060492    0.209392    11.00000    0.01437    0.01693 = 
         0.02775   -0.00048    0.00131   -0.00014 
O2    4    1.099563    1.054048    0.285321    11.00000    0.01285    0.01516 = 
         0.02186    0.00055    0.00023    0.00148 
O3    4    0.446087    1.122094   -0.046400    11.00000    0.02209    0.06930 = 
         0.09180    0.02447   -0.02488   -0.01466 
O4    4    0.503990    1.224980   -0.013911    11.00000    0.02299    0.04864 = 
         0.05247    0.02083   -0.00478    0.00497 
O5    4    1.532300    1.085306    0.569059    11.00000    0.02500    0.04575 = 
         0.06165   -0.01187   -0.02557    0.01487 
O6    4    1.484975    1.191204    0.551802    11.00000    0.02604    0.03790 = 
         0.04824   -0.02234   -0.01234    0.00680 
O7    4    0.899939    0.906408    0.385996    11.00000    0.03618    0.04173 = 
         0.03276    0.00196    0.01229   -0.00762 
O8    4    1.077731    0.839700    0.375291    11.00000    0.03995    0.03366 = 
         0.03982    0.00858    0.00562    0.00233 
O9    4    1.176860    0.886199    0.239894    11.00000    0.03158    0.03242 = 
         0.04681   -0.00249    0.01448    0.00939 
O10   4    1.062843    0.966431    0.079767    11.00000    0.03562    0.04622 = 
         0.02803   -0.00416    0.01275   -0.00246 
O11   4    0.883755    0.886794    0.044004    11.00000    0.03559    0.03676 = 
         0.03387   -0.00407    0.00726   -0.00313 
O12   4    0.788821    0.876868    0.192442    11.00000    0.03491    0.03259 = 
         0.03509   -0.00597    0.00921   -0.01513 
N1    3    0.515030    1.162569   -0.008810    11.00000    0.01615    0.05503 = 
         0.04264    0.01274   -0.00564   -0.00375 
N2    3    1.468836    1.129640    0.535107    11.00000    0.01963    0.03997 = 
         0.03274   -0.01523   -0.00786    0.00758 
C1    1    0.903555    1.209602    0.279965    11.00000    0.01832    0.02301 = 
         0.03534   -0.00844   -0.00256    0.01067 
AFIX  23 
H1A   2    0.853665    1.195499    0.315437    11.00000   -1.20000 
H1B   2    0.936932    1.253652    0.302332    11.00000   -1.20000 
AFIX   0 
C2    1    0.875622    1.198500    0.180574    11.00000    0.01106    0.01726 = 
         0.03302    0.00161   -0.00516   -0.00050 
AFIX  13 
H2A   2    0.891679    1.235512    0.139028    11.00000   -1.20000 
AFIX   0 
C3    1    0.786268    1.154280    0.135881    11.00000    0.01642    0.02339 = 
         0.01699    0.00021    0.00242    0.00269 
C4    1    0.796815    1.083872    0.156977    11.00000    0.00768    0.02657 = 
         0.01975   -0.00027    0.00255   -0.00065 
C5    1    0.713642    1.039933    0.119159    11.00000    0.02190    0.02218 = 
         0.03805    0.00075    0.00408   -0.00530 
AFIX  43 
H5A   2    0.719956    0.992638    0.133220    11.00000   -1.20000 
AFIX   0 
C6    1    0.623519    1.065529    0.062001    11.00000    0.01540    0.03873 = 
         0.03822    0.00188   -0.00363   -0.01271 
AFIX  43 
H6A   2    0.568283    1.035788    0.034520    11.00000   -1.20000 
AFIX   0 
C7    1    0.613489    1.134787    0.044602    11.00000    0.01710    0.03415 = 
         0.02777    0.00628   -0.00197   -0.00184 
C8    1    0.693496    1.179796    0.080565    11.00000    0.01932    0.02763 = 
         0.02163    0.00439    0.00453    0.00208 
AFIX  43 
H8A   2    0.684979    1.227154    0.067601    11.00000   -1.20000 
AFIX   0 
C9    1    1.104050    1.202706    0.225358    11.00000    0.01459    0.02463 = 
         0.03753    0.00994   -0.00490   -0.00717 
AFIX  23 
H9A   2    1.153974    1.184854    0.192328    11.00000   -1.20000 
H9B   2    1.078137    1.248589    0.202865    11.00000   -1.20000 
AFIX   0 
C10   1    1.125732    1.190485    0.326213    11.00000    0.01347    0.01542 = 
         0.02540   -0.00202   -0.00362   -0.00184 
AFIX  13 
H10A  2    1.113503    1.228650    0.367933    11.00000   -1.20000 
AFIX   0 
C11   1    1.206624    1.140677    0.371038    11.00000    0.01180    0.02050 = 
         0.01696   -0.00119   -0.00055    0.00610 
C12   1    1.188155    1.071635    0.342393    11.00000    0.01595    0.01680 = 
         0.01672   -0.00012    0.00353   -0.00019 
C13   1    1.265353    1.022733    0.378499    11.00000    0.01543    0.02124 = 
         0.02373   -0.00107    0.00053    0.00402 
AFIX  43 
H13A  2    1.254461    0.976574    0.358719    11.00000   -1.20000 
AFIX   0 
C14   1    1.356252    1.041863    0.442244    11.00000    0.01916    0.03067 = 
         0.02397   -0.00113    0.00117    0.00951 
AFIX  43 
H14A  2    1.407891    1.008954    0.466708    11.00000   -1.20000 
AFIX   0 
C15   1    1.371907    1.108687    0.470274    11.00000    0.01161    0.03000 = 
         0.01931   -0.00417   -0.00318    0.00543 
C16   1    1.297469    1.159130    0.435835    11.00000    0.01619    0.02328 = 
         0.02100   -0.00650   -0.00060    0.00074 
AFIX  43 
H16A  2    1.309567    1.204977    0.456810    11.00000   -1.20000 
AFIX   0 
C17   1    0.941766    0.851731    0.450173    11.00000    0.05768    0.05768 = 
         0.03836    0.02050    0.02042   -0.00387 
AFIX  23 
H17A  2    0.912230    0.807931    0.421756    11.00000   -1.20000 
H17B  2    0.925326    0.857984    0.512950    11.00000   -1.20000 
AFIX   0 
C18   1    1.055600    0.851143    0.465599    11.00000    0.05556    0.04853 = 
         0.03248    0.00953    0.00038    0.00127 
AFIX  23 
H18A  2    1.084825    0.895243    0.493093    11.00000   -1.20000 
H18B  2    1.086518    0.814712    0.511963    11.00000   -1.20000 
AFIX   0 
C19   1    1.184378    0.827954    0.385476    11.00000    0.04058    0.03933 = 
         0.06989    0.02397   -0.00275    0.01108 
AFIX  23 
H19A  2    1.205562    0.785025    0.421437    11.00000   -1.20000 
H19B  2    1.224882    0.865531    0.423131    11.00000   -1.20000 
AFIX   0 
C20   1    1.204527    0.823649    0.289418    11.00000    0.04324    0.02698 = 
         0.08865   -0.00065    0.02092    0.01734 
AFIX  23 
H20A  2    1.277785    0.814336    0.297121    11.00000   -1.20000 
H20B  2    1.164381    0.786024    0.251537    11.00000   -1.20000 
AFIX   0 
C21   1    1.203809    0.891733    0.150453    11.00000    0.04089    0.05347 = 
         0.05117   -0.01121    0.02409    0.01027 
AFIX  23 
H21A  2    1.170054    0.855210    0.105593    11.00000   -1.20000 
H21B  2    1.278536    0.886722    0.162128    11.00000   -1.20000 
AFIX   0 
C22   1    1.170774    0.959508    0.106649    11.00000    0.03548    0.06508 = 
         0.03556   -0.00627    0.01932   -0.00623 
AFIX  23 
H22A  2    1.201257    0.995581    0.153820    11.00000   -1.20000 
H22B  2    1.196213    0.965703    0.048559    11.00000   -1.20000 
AFIX   0 
C23   1    1.015245    0.938793   -0.012360    11.00000    0.05110    0.05825 = 
         0.02983   -0.00837    0.01719   -0.00812 
AFIX  23 
H23A  2    1.042591    0.892776   -0.018232    11.00000   -1.20000 
H23B  2    1.028959    0.967935   -0.063874    11.00000   -1.20000 
AFIX   0 
C24   1    0.901539    0.934929   -0.023509    11.00000    0.04232    0.04379 = 
         0.02375   -0.00198    0.00569   -0.00551 
AFIX  23 
H24A  2    0.875415    0.980125   -0.011169    11.00000   -1.20000 
H24B  2    0.865591    0.920864   -0.090367    11.00000   -1.20000 
AFIX   0 
C25   1    0.780371    0.869166    0.025517    11.00000    0.03968    0.04094 = 
         0.03451   -0.01235    0.00026   -0.01081 
AFIX  23 
H25A  2    0.760393    0.839772   -0.032693    11.00000   -1.20000 
H25B  2    0.737832    0.910772    0.012833    11.00000   -1.20000 
AFIX   0 
C26   1    0.762791    0.831804    0.112093    11.00000    0.03232    0.02968 = 
         0.04648   -0.01040    0.00184   -0.01331 
AFIX  23 
H26A  2    0.690412    0.817922    0.098931    11.00000   -1.20000 
H26B  2    0.805862    0.790469    0.125824    11.00000   -1.20000 
AFIX   0 
C27   1    0.751837    0.855906    0.269549    11.00000    0.03421    0.04118 = 
         0.05031    0.00241    0.01642   -0.01681 
AFIX  23 
H27A  2    0.776050    0.809298    0.289767    11.00000   -1.20000 
H27B  2    0.676308    0.855541    0.249703    11.00000   -1.20000 
AFIX   0 
C28   1    0.790446    0.905351    0.353329    11.00000    0.03719    0.05728 = 
         0.04380   -0.00407    0.02249   -0.00807 
AFIX  23 
H28A  2    0.765297    0.951649    0.332328    11.00000   -1.20000 
H28B  2    0.762647    0.892085    0.407928    11.00000   -1.20000 
AFIX   6 
PART   1 
O13   4    1.549327    1.146154    0.339405    21.00000    0.11286 
C29   1    1.478134    1.176100    0.251582    21.00000    0.08497 
AFIX  23 
H29A  2    1.441550    1.215682    0.268871    21.00000   -1.20000 
H29B  2    1.515285    1.190804    0.204310    21.00000   -1.20000 
AFIX   0 
C30   1    1.411790    1.124367    0.214560    21.00000    0.08497 
AFIX  23 
H30A  2    1.383402    1.130674    0.143805    21.00000   -1.20000 
H30B  2    1.354544    1.124745    0.245090    21.00000   -1.20000 
AFIX   0 
C31   1    1.468322    1.056191    0.234553    21.00000    0.08497 
AFIX  23 
H31A  2    1.425564    1.021519    0.255035    21.00000   -1.20000 
H31B  2    1.485881    1.039656    0.175697    21.00000   -1.20000 
AFIX   0 
C32   1    1.560713    1.069479    0.312256    21.00000    0.08497 
AFIX  23 
H32A  2    1.622559    1.062720    0.289413    21.00000   -1.20000 
H32B  2    1.564467    1.039355    0.368553    21.00000   -1.20000 
AFIX   0 
part  2 
O14   4    1.554452    1.103606    0.361129   -21.00000    0.11286 
C33   1    1.542761    1.147005    0.270999   -21.00000    0.11635 
AFIX  23 
H33A  2    1.602349    1.146434    0.243690   -21.00000   -1.20000 
H33B  2    1.517957    1.193843    0.276186   -21.00000   -1.20000 
AFIX   5 
C34   1    1.433979    1.079749    0.212024   -21.00000    0.11635 
AFIX  23 
H34A  2    1.372012    1.089206    0.233587   -21.00000   -1.20000 
H34B  2    1.415974    1.083285    0.140427   -21.00000   -1.20000 
AFIX   5 
C35   1    1.473077    1.008914    0.243384   -21.00000    0.11635 
AFIX  23 
H35A  2    1.490880    0.984318    0.189797   -21.00000   -1.20000 
H35B  2    1.421601    0.982207    0.265156   -21.00000   -1.20000 
AFIX   5 
C36   1    1.567114    1.021593    0.326645   -21.00000    0.11635 
AFIX  23 
H36A  2    1.630031    1.016091    0.305164   -21.00000   -1.20000 
H36B  2    1.569577    0.989734    0.380810   -21.00000   -1.20000 
AFIX   0 
HKLF 4 
  
REM  vmd13 in Cc 
REM R1 =  0.0258 for    7920 Fo > 4sig(Fo)  and  0.0267 for all    8111 data 
REM    423 parameters refined using      2 restraints 
  
END 
  
WGHT      0.0365      4.1205 
  
REM Highest difference peak  0.550,  deepest hole -0.336,  1-sigma level  0.064 
Q1    1   0.8429  0.8610  0.3159  11.00000  0.05    0.55 
Q2    1   1.1446  0.8665  0.1746  11.00000  0.05    0.55 
Q3    1   1.4267  1.0995  0.2135  11.00000  0.05    0.54 
Q4    1   1.5154  1.0381  0.2812  11.00000  0.05    0.53 
Q5    1   1.1623  0.8742  0.3766  11.00000  0.05    0.53 
Q6    1   0.8237  0.8785  0.1088  11.00000  0.05    0.51 
Q7    1   0.9850  0.9353  0.0481  11.00000  0.05    0.51 
Q8    1   0.9996  0.9292  0.4433  11.00000  0.05    0.49 
Q9    1   1.5633  1.1013  0.2854  11.00000  0.05    0.48 
Q10   1   1.5039  1.1601  0.2772  11.00000  0.05    0.43 
Q11   1   1.4797  1.0370  0.2315  11.00000  0.05    0.42 
Q12   1   1.5373  0.9606  0.2558  11.00000  0.05    0.42 
Q13   1   1.5517  1.1266  0.3586  11.00000  0.05    0.41 
Q14   1   0.9453  1.1360  0.2607  11.00000  0.05    0.39 
Q15   1   1.4590  0.9578  0.2472  11.00000  0.05    0.38 
Q16   1   1.4248  1.1518  0.2136  11.00000  0.05    0.37 
Q17   1   1.5838  1.1520  0.2896  11.00000  0.05    0.36 
Q18   1   1.4429  1.1303  0.1437  11.00000  0.05    0.34 
Q19   1   1.4735  0.9044  0.2088  11.00000  0.05    0.32 
Q20   1   1.5739  1.0622  0.3341  11.00000  0.05    0.31 
;
_shelx_res_checksum              93829
_database_code_depnum_ccdc_archive 'CCDC 1012849'
